# Supplementary material for: A powerful tool for genome analysis in maize: development and evaluation of the high density 600 k SNP genotyping array
Source: BMC Genomics. 2014 Sep 29;15(1):823. doi: 10.1186/1471-2164-15-823 (PMC4192734; doi:10.1186/1471-2164-15-823)
Supplement: Supplementary file 1 — Additional file 1: Table S1: Description of the sequence variant discovery panel with group assignment, origin (Europe or USA), raw sequence coverage, number of replicates per line, and assigned inbred penalty (cf. genotype calling in Material and Methods section). Table S2. Percentage of heterozygous and missing calls, respectively, for samples of the discovery panel calculated from 49,574 Illumina® MaizeSNP50 BeadChip SNPs with a GenTrain score > 0. Table S3. Number of variants as well as median, mean, and maximal distance between neighboring variants in kb per chromosome and mean genetic distance in cM for screening arrays and final array, respectively. Table S4. Description of validation panel with group assignment, origin (CA: Canada, EU: Europe, MX: Mexico, SA: South Africa, US: United States of America, “-“: no information available), source of the material (proprietary: plant material from KWS SAAT AG), inbred penalty, and number of replicates. Table S5. Call rates of validation samples (N = 281) on the two screening arrays, without and with inbred correction. Samples are sorted according to mean call rate with inbred correction across arrays (last column). Table S6. Number and percentage of variants per category with and without inbred correction for new identified and Illumina® MaizeSNP50 BeadChip variants, respectively, on the screening arrays and on the 600 k array. Table S7. Annotation and prediction of variant effects for the 616,201 variants of the maize 600 k array. Predictions were obtained with SNPeff [65]. Multiple entries per variant are possible. Table S8. Overview of replicates included in the validation panel and corresponding percentage of genotype call concordance calculcated from 570 k SNPs (omitting variants with flanking OTVs). (XLSX 96 KB) [file 12864_2014_6516_MOESM1_ESM.xlsx]

## Sheet: Table S1
Table S1: Description of the sequence variant discovery panel with group assignment, origin (Europe / USA), raw sequence coverage, number of replicates per line, and assigned inbred penalty (cf. genotype calling in Material and Methods section).
	Sample	Genepoola	Origin (EU / US)	Sequence coverage	Inbred penalty
Dent	B73	BSSS	US	11.3	14
	D06	BSSS	EU	12.8	14
	D09	BSSS	EU	13.2	14
	EC169	BSSS	EU	15.3	14
	F252	Iodent	EU	13.8	14
	F353	Iodent	EU	11.5	14
	F618	BSSS	EU	8.9	14
	F98902	BSSS	EU	11.5	14
	Mo17	LSC	US	10.9	14
	PH207 (single plant)	Iodent	US	49.9	14
	UH250	BSSS	EU	12.2	14
	UH304	Iodent	EU	11.3	14
	W117	LSC	US	13.2	14
Flint	CH10	Northern	EU	15.1	14
	D152	Northern	EU	12.6	14
	DK105 (single plant)	Northern	EU	56.5	14
	EC49A	non-Northern	EU	13.4	14
	EP1 (single plant)	non-Northern	EU	45.7	14
	EP44	non-Northern	EU	8.0	14
	EZ5	non-Northern	EU	7.0	14
	F03802	Northern	EU	8.9	14
	F2	non-Northern	EU	15.5	14
	F283	non-Northern	EU	8.6	14
	F64	non-Northern	EU	11.4	14
	F7 (single plant)	non-Northern	EU	48.3	14
	FF0721H-7	Northern	EU	12.3	14
	Lo11	non-Northern	EU	11.7	14
	UH006	Northern	EU	13.5	14
	UH007	Northern	EU	12.8	14
	UH009	Northern	EU	11.0	14
a: Genepool assignment according to pedigree information. BSSS: Iowa Stiff Stalk Synthetic, LSC: Lancaster Sure Crop, Northern: Northern Flints, non-Northern: Flints not assigned to the Northern Flint group.

## Sheet: Table S2
Table S2: Percentage of heterozygous and missing calls, respectively, for samples of the discovery panel calculated from 49,574 MaizeSNP50 BeadChip SNPs with a GenTrain score > 0.
Inbred line a	Heterozygous calls [%]	Missing calls [%]
B73	0.34	2.14
D06	0.43	4.45
D09	0.49	4.53
CH10	0.27	4.61
D152	0.21	4.98
DK105 (single plant)	0.22	4.76
EP1 (single plant)	0.21	5.31
EC49A	0.50	5.20
EC169	0.46	3.78
EP44	0.64	5.26
EZ5	1.30	5.33
F03802	0.96	5.23
F2	0.36	5.08
F7 (single plant)	0.27	4.85
F252	3.46	5.18
F283	0.48	5.59
F64	0.56	4.92
F353	1.50	5.30
F618	0.61	4.65
F98902	1.05	4.48
Lo11	0.30	4.50
Mo17	0.60	3.74
PH207 (single plant)	0.08	3.91
UH006	0.33	4.57
UH007	0.24	4.55
UH009	1.06	4.19
UH250	0.30	4.13
UH304	1.00	12.77
W117	0.53	4.63
Median	0.48	4.65
Mean	0.65	4.92
a Line FF0721H-7 was excluded, since the DNA sample analysed on the MaizeSNP50 array was contaminated.

## Sheet: Table S3
Table S3: Number of variants as well as median, mean, and maximal distance between neighboring variants in kb per chromosome and mean genetic distance in cM for screening arrays and final array, respectively.
			Screening arrays						Final array
Chromosome	Length [bp]	Length [cM]a	Number of variants	Median [kb]	Mean [kb]	Max [kb]	Mean [cM]		Number of variants	Median [kb]	Mean [kb]	Max [kb]	Mean [cM]
1	301,354,135	218.3	185,505	0.18	1.62	176.31	0.00118		97,090	0.24	3.10	782.51	0.00225
2	237,068,873	167.1	147,339	0.18	1.61	253.40	0.00113		72,889	0.23	3.25	377.69	0.00229
3	232,140,174	157.7	140,854	0.19	1.65	205.98	0.00112		70,581	0.25	3.29	361.09	0.00223
4	241,473,504	145.0	144,082	0.20	1.68	225.66	0.00101		70,677	0.27	3.42	334.58	0.00205
5	217,872,852	162.1	134,244	0.18	1.62	166.69	0.00121		70,151	0.23	3.10	319.44	0.00231
6	169,174,353	131.8	97,344	0.19	1.74	366.05	0.00135		47,147	0.25	3.59	1251.82	0.00280
7	176,764,762	142.8	100,162	0.20	1.76	199.01	0.00143		50,143	0.27	3.52	414.88	0.00285
8	175,793,759	142.0	101,948	0.19	1.72	251.25	0.00139		50,223	0.25	3.50	597.80	0.00283
9	156,750,706	137.8	90,024	0.19	1.74	351.32	0.00153		45,248	0.25	3.46	351.78	0.00305
10	150,189,435	112.8	85,679	0.20	1.75	229.12	0.00132		41,735	0.26	3.59	308.96	0.00270
Unmapped			1,325						317
Sum	2,058,582,553	1,517.4	1,228,506						616,201
Mean				0.19	1.69	242.48	0.00124			0.25	3.38	510.06	0.00246
SD				0.01	0.06	67.59	0.00015			0.01	0.19	300.65	0.00032
a Genetic map length from Bauer et al. (2013), Genome Biology 14(9).

## Sheet: Table S4
Table S4: Description of validation panel with group assignment, origin (CA: Canada, EU: Europe, MX: Mexico, SA: South Africa, US: United States of America, “-“: no information available), source of the material (proprietary: breeding material from KWS SAAT AG), inbred penalty, and number of replicates.
	Sample name	Origin	Proprietary (Yes / No)	Inbred penalty	Replicates
Dent inbred lines
BSSS	A632	US	No	14	1
	B14	US	No	14	1
	B37	US	No	14	3
	B73	US	No	14	2
	CM105	US	No	14	1
	D06	EU	No	14	1
	D09	EU	No	14	1
	DJ7	US	No	14	1
	EC169	EU	No	14	1
	F618	EU	No	14	1
	F838	EU	No	14	1
	F98902	EU	No	14	1
	LH119	US	No	14	1
	LH132	US	No	14	1
	LH149	US	No	14	1
	LH202	US	No	14	1
	LH74	US	No	14	1
	PHG86a	US	No	14	1
	PHK29	US	No	14	1
	PHW17	US	No	14	1
	PHW52	US	No	14	1
	UH250	EU	No	14	1
	F252	EU	No	14	1
	F922	EU	No	14	1
Iodent	F288	EU	No	14	1
	F353	EU	No	14	1
	MBS847	US	No	14	1
	PH207	US	No	14	1
	PHG29	US	No	14	1
	PHG50	US	No	14	1
	PHG72	US	No	14	1
	PHH93	US	No	14	1
	PHJ90	US	No	14	1
	PHK42	US	No	14	1
	PHN82	US	No	14	1
	PHP02	US	No	14	1
	PHR25	US	No	14	1
	UH304	EU	No	14	1
LSC	CR1Ht	US	No	14	1
	F748	US	No	14	1
	LH160	US	No	14	1
	LH38	US	No	14	1
	LH39	US	No	14	1
	LH51	US	No	14	1
	LH54	US	No	14	1
	LH59	US	No	14	1
	LH61	US	No	14	1
	LH65	US	No	14	1
	ML606	US	No	14	1
	Mo17	US	No	14	1
	Mo17	US	No	14	1
	Oh7B	US	No	14	1
	W117	US	No	14	1
	X740	US	No	14	1
non-BSSS	B97	US	No	14	1
	CO125	US	No	14	1
	Fv113	EU	No	14	1
	Fv230	EU	No	14	1
	Fv310	EU	No	14	1
	K55	US	No	14	1
	Ky21	US	No	14	1
	M162W	US	No	14	1
	Ms71	US	No	14	1
	Oh43	US	No	14	1
	Oh43	US	No	14	1
	PA91	US	No	14	1
	VA85	US	No	14	1
	W22	US	No	14	1
	W401	US	No	14	1
	WF9	US	No	14	1
Not assigned	LH93	-	No	14	1
	M37W	SA	No	12	1
	Mo18W	US	No	12	1
	KWS_RD	EU	Yes	14	1
	KWS0013	EU	Yes	14	1
	KWS0014	EU	Yes	14	1
	KWS0015	EU	Yes	14	1
	KWS0016	EU	Yes	14	1
	KWS0017	EU	Yes	14	1
	KWS0018	EU	Yes	14	1
	KWS0019	EU	Yes	14	1
	KWS0020	EU	Yes	14	1
	KWS0021	EU	Yes	14	1
	KWS0022	EU	Yes	14	1
	KWS0023	EU	Yes	14	1
	KWS0024	EU	Yes	14	1
	KWS0025	EU	Yes	14	1
	KWS0026a	EU	Yes	14	1
	KWS0027	EU	Yes	14	1
	KWS0028	EU	Yes	14	1
	KWS0029	EU	Yes	14	1
	KWS0030	EU	Yes	14	1
	KWS0031	EU	Yes	14	1
	KWS0032	EU	Yes	14	1
	KWS0033	EU	Yes	14	1
	KWS0034	EU	Yes	14	1
	KWS0035	EU	Yes	14	1
	KWS0036	EU	Yes	14	1
	KWS0037	EU	Yes	14	1
	KWS0038	EU	Yes	14	1
	KWS0039	EU	Yes	14	1
	KWS0040	EU	Yes	14	1
	KWS0041	EU	Yes	14	1
	KWS0042	EU	Yes	14	1
	KWS0043	EU	Yes	14	1
	KWS0044	EU	Yes	14	1
	KWS0045	EU	Yes	14	1
	KWS0046	EU	Yes	14	1
	KWS0047	EU	Yes	14	1
	KWS0048	EU	Yes	14	1
	KWS0049	EU	Yes	14	1
	KWS0050	EU	Yes	14	1
	KWS0051	EU	Yes	14	1
	KWS0052	EU	Yes	14	1
	KWS0053	EU	Yes	14	1
	KWS0054	EU	Yes	14	1
	KWS0055	EU	Yes	14	1
	KWS0056	EU	Yes	14	1
	KWS0057	EU	Yes	14	1
	KWS0058	EU	Yes	14	1
	KWS0059	EU	Yes	14	1
	KWS0060	EU	Yes	14	1
	KWS0061	EU	Yes	14	1
	KWS0062	EU	Yes	14	1
	KWS0063	EU	Yes	14	1
	KWS0064	EU	Yes	14	1
	KWS0065	EU	Yes	14	1
	KWS0066	EU	Yes	14	1
	KWS0067	EU	Yes	14	1
	KWS0068	EU	Yes	14	1
	KWS0069	EU	Yes	14	1
	KWS0070	EU	Yes	14	1
	KWS0071	EU	Yes	14	1
	KWS0072	EU	Yes	14	1
	KWS0073a	EU	Yes	14	1
	KWS0074	EU	Yes	14	1
	KWS0075	EU	Yes	14	1
	KWS0076	EU	Yes	14	1
	KWS0077	EU	Yes	14	1
	KWS0078	EU	Yes	14	1
	KWS0079	EU	Yes	14	1
	KWS0080	EU	Yes	14	1
	KWS0081	EU	Yes	14	1
	KWS0082	EU	Yes	14	1
	KWS0083	EU	Yes	14	1
	KWS0084	EU	Yes	14	1
	KWS0085	EU	Yes	14	1
	KWS0086	EU	Yes	14	1
	KWS0092	EU	Yes	14	1
	KWS0093	EU	Yes	14	1
	KWS0094	EU	Yes	14	1
Tropical	CML103	US	No	12	1
	CML247	US	No	12	1
	CML69	US	No	12	1
Flint inbred lines
non-Northern	D102	EU	No	14	1
	D118	EU	No	14	1
	D141	EU	No	14	1
	D152	EU	No	14	1
	D503	EU	No	14	1
	EC49A	EU	No	14	1
	EM1349	EU	No	14	1
	EP1	EU	No	14	1
	EP1 (single plant)	EU	No	14	1
	EP42	EU	No	14	1
	EP44	EU	No	14	1
	EZ5	EU	No	14	1
	F2	EU	No	14	1
	F283	EU	No	14	1
	F41	EU	No	14	1
	F471	EU	No	14	1
	F48	EU	No	14	1
	F564	EU	No	14	1
	F64	EU	No	14	1
	F7	EU	No	14	1
	F7012	EU	No	14	1
	F902	EU	No	14	1
	FV1	EU	No	14	1
	FV11	EU	No	14	1
	FV226	EU	No	14	1
	FV268	EU	No	14	1
	FV286	EU	No	14	1
	FV324	EU	No	14	1
	FV65	EU	No	14	1
	FV66	EU	No	14	1
	FV69A	EU	No	14	1
	FV70	EU	No	14	1
	FV83	EU	No	14	1
	FV85	EU	No	14	1
	Lo11	EU	No	14	1
	Lo32	EU	No	14	1
Northern	CH10	EU	No	14	1
	D142	EU	No	14	1
	D143	EU	No	14	1
	D171	EU	No	14	1
	DK105	EU	No	14	1
	DK105 (single plant)	EU	No	14	1
	F03802	EU	No	14	1
	F4	EU	No	14	1
	FC13	EU	No	14	1
	FC1571	EU	No	14	1
	FC23	EU	No	14	1
	FC24	EU	No	14	1
	FC25	EU	No	14	1
	FC26	EU	No	14	1
	FF0721H-7	EU	No	14	1
	FV10	EU	No	14	1
	FV131	EU	No	14	1
	FV79	EU	No	14	1
	UH006	EU	No	14	1
	UH007	EU	No	14	1
	UH009	EU	No	14	1
Not assigned	CO255	CA	No	14	1
	KWS_DF	EU	Yes	14	1
	KWS0001	EU	Yes	14	1
	KWS0002	EU	Yes	14	1
	KWS0003	EU	Yes	14	1
	KWS0004	EU	Yes	14	1
	KWS0005	EU	Yes	14	1
	KWS0006	EU	Yes	14	1
	KWS0007	EU	Yes	14	1
	KWS0008	EU	Yes	14	1
	KWS0009	EU	Yes	14	1
	KWS0010	EU	Yes	14	1
	KWS0011	EU	Yes	14	1
	KWS0012	EU	Yes	14	1
	KWS0091	EU	Yes	14	1
Tropical	CML228	US	No	12	1
	CML277	US	No	12	1
	CML322	US	No	12	1
	CML333	US	No	12	1
	CML52	US	No	12	1
	Ki11	US	No	12	1
	Ki3	US	No	12	1
	NC350	US	No	12	1
	NC358	US	No	12	1
	Tzi8	US	No	12	1
Popcorn	HP301	US	No	14	1
Sweetcorn	Il14H	US	No	14	1
	P39	US	No	14	1
DH lines from Flint landraces
Lucq de Bearn	1G0895-DH101	EU	No	14	1
	1G0895-DH104	EU	No	14	1
	1G0895-DH109	EU	No	14	1
Gelber Badischer	1G0896-DH102	EU	No	14	1
	1G0896-DH116	EU	No	14	1
	1G0896-DH123	EU	No	14	1
	1G0896-DH212	EU	No	14	1
Schindelmeiser	1G0897-DH102	EU	No	14	1
	1G0897-DH135	EU	No	14	1
	1G0897-DH203	EU	No	14	1
Hybrids
F1 from Mendelian trio	F353xD06	EU	No	0	1
	F353xD09	EU	No	0	1
	F353xEC169	EU	No	0	1
	F353xF252	EU	No	0	1
	F353xF618	EU	No	0	1
	F353xF98902	EU	No	0	1
	F353xMo17	EU	No	0	1
	F353xUH250	EU	No	0	1
	F353xUH304	EU	No	0	1
	F353xW117	EU	No	0	1
	F353xUH007	EU	No	0	1
	UH007xCH10	EU	No	0	1
	UH007xDK105	EU	No	0	1
	UH007xEC49A	EU	No	0	1
	UH007xEP42	EU	No	0	1
	UH007xEP44	EU	No	0	1
	UH007xF03802	EU	No	0	1
	UH007xF2	EU	No	0	1
	UH007xF283	EU	No	0	1
	UH007xF353	EU	No	0	1
	UH007xF64	EU	No	0	1
	UH007xFF0721H-7	EU	No	0	1
	UH007xLo11	EU	No	0	1
Hybrid	KWS0087	EU	Yes	0	1
	KWS0088	EU	Yes	0	1
	KWS0089	EU	Yes	0	1
	KWS0090	EU	Yes	0	1
Not assigned
	F492	-	No	14	1
	LO863	EU	No	14	1
	Tx303a	US	No	12	1
	Z15	EU	No	14	1
Teosinte
	GID265285	MX	No	0	1
	Teosinte_TUM	MX	No	0	1
a No signal intensity file generated on one of the two screeing arrays. Sample omitted from further analyses (N=4).

## Sheet: Table S5
Table S5: Call rates of validation samples (N = 281) on the two screening arrays, without and with inbred correction. Samples are sorted according to mean call rate with inbred correction across arrays (last column).
	Screening array 1			Screening array 2			Mean of screening arrays						test array 1		test array 2		mean of test arrays
Inbred correction	without	with		without	with		without	with					with	without	with	without	with	without
Sample													Call Rate	Call Rate	Call Rate	Call Rate	Call Rate	Call Rate
B73	97.14	99.38		97.52	99.55		97.33	99.47					9714098	9937894	9752390	9955252	9733244	9946573
LH202	97.32	99.40		97.43	99.43		97.38	99.42					9732487	9939881	9743408	9943357	9.73795e+06	9941619
B73	97.37	99.52		97.00	99.29		97.19	99.40					9737194	9952195	9699929	9928517	9.71856e+06	9940356
KWS0086	97.36	99.42		97.34	99.36		97.35	99.39					9735582	9942259	9734019	9935889	9.7348e+06	9939074
KWS0051	97.30	99.36		96.86	99.19		97.08	99.27					9729571	9935858	9685594	9918949	9.70758e+06	9.9274e+06
PHN82	97.23	99.22		97.26	99.28		97.24	99.25					9722877	9921964	9725574	9927997	9.72423e+06	9.92498e+06
KWS0056	97.08	99.32		96.63	99.14		96.85	99.23					9707697	9931949	9663171	9914035	9685434	9922992
KWS0015	97.09	99.30		96.80	99.15		96.94	99.22					9708625	9929799	9680175	9914621	9694400	9922210
LH149	96.98	99.11		97.57	99.33		97.28	99.22					9697973	9910889	9757255	9933171	9727614	9922030
PHK42	97.10	99.17		97.30	99.26		97.20	99.21					9709635	9916720	9730162	9926239	9.7199e+06	9.92148e+06
B14	96.42	99.05		97.38	99.30		96.90	99.17					9641812	9904781	9737534	9930210	9689673	9.9175e+06
PHH93	96.83	99.08		97.15	99.26		96.99	99.17					9683476	9907745	9715127	9925588	9.6993e+06	9.91667e+06
KWS0042	96.74	99.18		96.76	99.10		96.75	99.14					9674388	9917827	9676058	9910390	9675223	9.91411e+06
KWS0030	96.90	99.22		96.66	99.06		96.78	99.14					9690399	9921899	9666035	9906046	9678217	9.91397e+06
PHR25	96.71	99.04		97.21	99.24		96.96	99.14					9670804	9903624	9721083	9924043	9.69594e+06	9.91383e+06
PH207	96.98	99.29		96.30	98.92		96.64	99.10					9697907	9929017	9629602	9891808	9.66375e+06	9.91041e+06
KWS0048	96.73	99.21		96.31	98.99		96.52	99.10					9673280	9921443	9631294	9898707	9652287	9910075
KWS0080	96.67	99.23		96.12	98.96		96.39	99.10					9666553	9923398	9612142	9895648	9.63935e+06	9909523
LH54	96.73	98.99		97.11	99.17		96.92	99.08					9673248	9899471	9711075	9917029	9.69216e+06	9908250
CM105	96.85	99.05		96.99	99.10		96.92	99.07					9684942	9904699	9698627	9910293	9.69178e+06	9907496
KWS0037	96.37	98.92		97.12	99.21		96.74	99.06					9636600	9892027	9712247	9920723	9.67442e+06	9906375
PHG29	96.19	98.81		97.35	99.31		96.77	99.06					9619106	9880544	9734702	9931495	9676904	9.90602e+06
LH61	96.64	98.95		97.26	99.17		96.95	99.06					9663849	9894910	9726029	9916525	9694939	9.90572e+06
KWS0092	96.64	99.07		96.72	99.02		96.68	99.05					9664029	9906996	9671551	9902433	9667790	9.90471e+06
KWS0043	96.92	99.24		96.18	98.84		96.55	99.04					9691555	9924066	9617577	9884241	9654566	9.90415e+06
LH51	96.23	98.92		97.22	99.15		96.72	99.04					9622641	9892044	9721815	9915305	9672228	9.90367e+06
KWS0024	96.73	99.23		96.15	98.84		96.44	99.04					9673020	9922714	9614925	9884307	9.64397e+06	9.90351e+06
Mo17	96.42	98.98		96.99	99.07		96.71	99.02					9642252	9897923	9699278	9907055	9670765	9902489
PHK29	96.58	98.88		97.18	99.15		96.88	99.02					9658360	9888167	9717731	9915370	9.68805e+06	9.90177e+06
KWS0021	96.74	99.18		96.27	98.86		96.51	99.02					9674225	9917762	9627291	9885722	9650758	9901742
KWS0074	96.98	99.19		96.20	98.83		96.59	99.01					9697810	9919472	9620067	9883200	9.65894e+06	9901336
KWS0055	96.53	99.10		96.34	98.92		96.44	99.01					9652855	9909814	9634272	9892345	9.64356e+06	9.90108e+06
KWS0038	96.68	99.16		96.22	98.85		96.45	99.01					9668361	9916394	9621856	9884909	9.64511e+06	9.90065e+06
MBS847	96.23	98.90		96.72	99.11		96.48	99.01					9623113	9890447	9672316	9910667	9.64771e+06	9900557
PHJ90	96.24	98.77		97.15	99.24		96.69	99.01					9623814	9877287	9714818	9923733	9669316	9900510
KWS0041	96.82	99.20		96.05	98.80		96.43	99.00					9682255	9920222	9604511	9880483	9643383	9.90035e+06
KWS0027	96.82	99.17		96.19	98.82		96.51	99.00					9682059	9917225	9619041	9882419	9650550	9899822
KWS0011	96.76	99.06		96.60	98.92		96.68	98.99					9675968	9906100	9659965	9892036	9.66797e+06	9899068
KWS0012	96.58	99.02		96.54	98.95		96.56	98.98					9658035	9901588	9653847	9894558	9655941	9898073
Mo17	96.95	99.18		96.20	98.78		96.58	98.98					9695236	9917583	9619985	9878351	9.65761e+06	9897967
KWS0053	96.63	99.07		96.41	98.88		96.52	98.97					9663410	9907224	9640732	9887626	9652071	9897425
KWS0033	96.12	98.84		96.59	99.11		96.36	98.97					9612363	9883965	9659282	9910797	9.63582e+06	9897381
KWS0022	96.75	99.16		96.14	98.79		96.45	98.97					9675121	9915759	9614306	9878986	9.64471e+06	9.89737e+06
A632	96.18	98.84		96.94	99.09		96.56	98.96					9617771	9883997	9694136	9908845	9.65595e+06	9896421
DJ7	96.03	98.67		97.03	99.25		96.53	98.96					9602818	9866862	9702663	9925051	9.65274e+06	9.89596e+06
KWS0067	96.80	99.03		96.47	98.88		96.63	98.96					9679942	9902908	9646753	9888472	9.66335e+06	9895690
KWS0031	96.89	99.23		95.96	98.68		96.42	98.96					9688819	9922681	9595935	9868474	9642377	9.89558e+06
KWS0006	96.67	98.96		96.58	98.95		96.63	98.96					9667026	9895611	9658452	9895404	9662739	9.89551e+06
KWS0036	96.76	99.20		95.90	98.71		96.33	98.95					9676473	9919538	9590468	9870785	9.63347e+06	9.89516e+06
KWS0009	96.58	99.01		96.50	98.89		96.54	98.95					9658002	9900888	9650137	9889253	9.65407e+06	9.89507e+06
KWS0017	96.66	99.14		96.02	98.75		96.34	98.95					9666423	9914163	9601761	9874918	9634092	9.89454e+06
KWS0084	96.58	99.16		95.95	98.72		96.26	98.94					9658246	9916296	9594747	9872412	9.6265e+06	9894354
KWS0016	96.64	99.04		96.27	98.85		96.45	98.94					9664257	9903934	9626624	9884665	9.64544e+06	9.8943e+06
KWS0003	96.67	99.04		96.47	98.84		96.57	98.94					9667302	9903755	9647355	9883867	9.65733e+06	9893811
KWS0040	96.44	99.08		96.06	98.78		96.25	98.93					9644108	9908250	9605861	9878432	9.62498e+06	9893341
F288	96.03	98.73		97.05	99.13		96.54	98.93					9602835	9873329	9705022	9913157	9.65393e+06	9893243
LH59	96.67	98.85		96.90	99.02		96.78	98.93					9666830	9884877	9689727	9901604	9.67828e+06	9.89324e+06
KWS0046	96.73	99.08		96.26	98.79		96.49	98.93					9672612	9907501	9626022	9878790	9649317	9.89315e+06
KWS0049	96.90	99.09		96.11	98.76		96.50	98.93					9689535	9908918	9610922	9876122	9.65023e+06	9892520
LH74	96.07	98.78		96.89	99.07		96.48	98.92					9606548	9877564	9689222	9907169	9647885	9.89237e+06
B37	96.20	98.84		96.72	99.00		96.46	98.92					9619791	9883639	9671518	9900188	9.64565e+06	9.89191e+06
UH304	96.64	99.12		96.13	98.71		96.39	98.91					9663882	9911508	9613216	9870866	9638549	9891187
KWS0063	96.52	98.99		96.30	98.82		96.41	98.90					9652497	9899145	9630220	9881638	9.64136e+06	9.89039e+06
PHG72	96.52	98.86		96.66	98.94		96.59	98.90					9651796	9886278	9666490	9893549	9659143	9.88991e+06
KWS0044	96.69	99.05		96.16	98.71		96.43	98.88					9668638	9905188	9616373	9871354	9.64251e+06	9888271
Oh7B	96.70	98.87		96.79	98.89		96.75	98.88					9670299	9887239	9679361	9889025	9674830	9888132
KWS0020	96.64	99.03		96.03	98.72		96.34	98.88					9664175	9903233	9603323	9872249	9633749	9887741
KWS0057	96.02	98.80		96.33	98.92		96.17	98.86					9601597	9880284	9633393	9892182	9617495	9886233
D143	96.48	98.78		96.78	98.95		96.63	98.86					9647594	9877710	9677539	9894737	9.66257e+06	9.88622e+06
740	96.43	98.74		97.10	98.98		96.76	98.86					9642936	9873752	9709627	9897796	9.67628e+06	9885774
LH38	96.34	98.71		97.21	99.00		96.77	98.86					9633880	9871097	9721034	9900090	9677457	9.88559e+06
KWS0054	96.53	98.98		96.07	98.73		96.30	98.85					9653034	9898298	9607082	9872574	9630058	9885436
LH119	96.02	98.94		96.27	98.77		96.14	98.85					9601646	9893721	9626852	9877147	9614249	9885434
KWS0062	95.98	98.65		96.77	99.06		96.38	98.85					9597997	9864501	9677425	9905785	9637711	9885143
FV85	96.51	98.76		96.91	98.94		96.71	98.85					9650689	9876195	9690524	9893500	9.67061e+06	9.88485e+06
D152	96.18	98.75		96.80	98.95		96.49	98.85					9618487	9875039	9679931	9894655	9649209	9884847
PHW52	96.00	98.65		96.63	99.04		96.32	98.85					9599773	9865185	9663252	9903979	9.63151e+06	9884582
D102	96.50	98.72		97.05	98.97		96.77	98.85					9649614	9872009	9705153	9897096	9.67738e+06	9.88455e+06
FV11	96.78	98.79		96.98	98.90		96.88	98.84					9677759	9879355	9697651	9889611	9687705	9884483
WF9	96.09	98.72		96.91	98.95		96.50	98.83					9609171	9872074	9691045	9894834	9650108	9883454
PHW17	95.97	98.56		96.95	99.10		96.46	98.83					9596987	9856210	9695113	9910000	9646050	9883105
F98902	96.22	98.76		96.59	98.89		96.40	98.82					9622364	9875739	9658582	9888651	9640473	9882195
KWS0085	96.44	99.03		95.83	98.61		96.14	98.82					9644434	9902924	9583373	9861461	9.6139e+06	9.88219e+06
KWS0069	96.74	99.07		95.85	98.57		96.29	98.82					9673769	9907452	9584854	9856921	9.62931e+06	9.88219e+06
KWS0050	96.50	98.97		96.06	98.67		96.28	98.82					9650200	9897223	9605536	9866749	9627868	9881986
LH132	95.85	98.57		97.05	99.06		96.45	98.82					9585016	9857383	9705332	9905834	9645174	9.88161e+06
PHP02	95.92	98.57		96.76	99.06		96.34	98.81					9591596	9856927	9676449	9905558	9.63402e+06	9.88124e+06
F618	96.05	98.74		96.58	98.89		96.31	98.81					9604594	9873801	9658289	9888684	9.63144e+06	9.88124e+06
FC1571	96.30	98.67		97.09	98.95		96.69	98.81					9629808	9867042	9708586	9894672	9669197	9880857
KWS0035	96.56	99.06		95.74	98.55		96.15	98.80					9656015	9905628	9573838	9854887	9.61493e+06	9.88026e+06
EC169	96.37	98.89		96.27	98.71		96.32	98.80					9637398	9889161	9627047	9871273	9.63222e+06	9880217
KWS0058	96.60	99.02		95.88	98.57		96.24	98.80					9660429	9902337	9588222	9857035	9.62433e+06	9879686
KWS0060	96.65	99.09		95.67	98.49		96.16	98.79					9665478	9909488	9567183	9849485	9.61633e+06	9.87949e+06
F838	96.40	98.70		97.03	98.88		96.72	98.79					9640281	9870283	9703167	9888147	9671724	9879215
KWS0047	96.54	99.05		95.86	98.53		96.20	98.79					9653572	9904960	9585668	9853178	9619620	9879069
B37	96.47	98.87		96.38	98.70		96.42	98.78					9647350	9886994	9637543	9869646	9.64245e+06	9878320
KWS0064	96.36	98.99		95.67	98.57		96.01	98.78					9635590	9899341	9566695	9856888	9.60114e+06	9.87811e+06
KWS0001	96.19	98.73		96.32	98.81		96.25	98.77					9618992	9873035	9631961	9881475	9.62548e+06	9877255
EP1	96.19	98.68		96.85	98.87		96.52	98.77					9618927	9867742	9684959	9886585	9651943	9.87716e+06
D141	96.32	98.71		96.49	98.83		96.41	98.77					9632316	9871130	9649323	9882875	9.64082e+06	9.877e+06
CO125	96.26	98.71		96.63	98.83		96.44	98.77					9625882	9870560	9662959	9883330	9.64442e+06	9876945
KWS0032	96.52	99.01		95.64	98.53		96.08	98.77					9651617	9900937	9563766	9852934	9.60769e+06	9.87694e+06
KWS0065	96.09	98.86		95.88	98.68		95.99	98.77					9608992	9886147	9588320	9867546	9598656	9.87685e+06
KWS0052	95.85	98.65		96.30	98.88		96.08	98.76					9585195	9864533	9629911	9887951	9607553	9876242
KWS0061	96.83	98.81		96.54	98.71		96.68	98.76					9683102	9880512	9653717	9870833	9.66841e+06	9.87567e+06
KWS0034	96.57	99.08		95.48	98.40		96.02	98.74					9656618	9908266	9548193	9840031	9.60241e+06	9.87415e+06
KWS0070	96.16	98.74		96.20	98.74		96.18	98.74					9615963	9873866	9620132	9874218	9.61805e+06	9874042
FV268	96.30	98.68		96.59	98.80		96.44	98.74					9629889	9868100	9658940	9879897	9.64441e+06	9.874e+06
KWS0077	96.99	98.86		96.29	98.60		96.64	98.73					9698901	9886440	9629146	9860338	9.66402e+06	9873389
KWS0013	96.49	98.86		96.05	98.59		96.27	98.73					9648522	9886392	9604820	9859183	9626671	9.87279e+06
FV286	96.34	98.65		96.65	98.80		96.49	98.72					9633831	9864875	9664505	9879636	9649168	9.87226e+06
KWS0039	96.84	99.18		95.46	98.26		96.15	98.72					9683721	9918153	9546273	9825630	9614997	9.87189e+06
Oh43	95.60	98.54		96.67	98.90		96.14	98.72					9559932	9853734	9667499	9889530	9.61372e+06	9871632
KWS0005	96.46	98.77		96.45	98.66		96.46	98.71					9646177	9876782	9645174	9865529	9.64568e+06	9.87116e+06
FV131	96.55	98.69		96.52	98.72		96.54	98.71					9655217	9868947	9652139	9872070	9653678	9.87051e+06
KWS0002	96.41	98.87		95.92	98.53		96.16	98.70					9640558	9886962	9592437	9853292	9.6165e+06	9870127
D118	96.00	98.55		96.53	98.85		96.26	98.70					9599593	9854695	9652920	9885185	9.62626e+06	9869940
F2	96.15	98.67		96.38	98.73		96.27	98.70					9615360	9867042	9637901	9872770	9.62663e+06	9869906
LH39	96.35	98.65		96.77	98.74		96.56	98.70					9635020	9865201	9677067	9873941	9.65604e+06	9869571
D503	96.12	98.54		96.79	98.85		96.46	98.69					9612445	9853685	9679248	9884925	9.64585e+06	9869305
1G0896-DH123	96.23	98.59		96.99	98.79		96.61	98.69					9622869	9858800	9698806	9879067	9.66084e+06	9.86893e+06
FC23	96.30	98.58		96.94	98.79		96.62	98.68					9629514	9857953	9693730	9878937	9661622	9868445
KWS0093	97.15	99.29		95.10	98.07		96.13	98.68					9714814	9928773	9510377	9807405	9.6126e+06	9868089
W117	96.07	98.58		96.85	98.78		96.46	98.68					9606939	9857741	9685187	9878351	9646063	9868046
KWS0076	96.22	98.94		95.48	98.41		95.85	98.68					9622478	9893689	9548291	9841446	9.58538e+06	9.86757e+06
KWS_DF	96.04	98.64		96.11	98.70		96.08	98.67					9604170	9864403	9611231	9869873	9.6077e+06	9867138
PHG50	96.17	98.59		96.43	98.75		96.30	98.67					9617184	9858751	9643124	9874804	9630154	9.86678e+06
Ky21	96.31	98.60		96.63	98.73		96.47	98.67					9630883	9859973	9663106	9873274	9.64699e+06	9.86662e+06
FV83	96.08	98.55		96.61	98.78		96.35	98.66					9608373	9854858	9661235	9878058	9634804	9866458
F7012	96.13	98.61		96.18	98.71		96.16	98.66					9613406	9861162	9617756	9870719	9615581	9.86594e+06
KWS0082	96.18	98.91		95.54	98.41		95.86	98.66					9617820	9890724	9553514	9841105	9585667	9.86591e+06
P39	96.51	98.60		96.72	98.71		96.61	98.66					9650575	9860266	9672348	9870768	9.66146e+06	9865517
DK105	95.94	98.55		96.46	98.74		96.20	98.64					9594137	9855005	9646216	9873941	9.62018e+06	9864473
F471	96.56	98.64		96.52	98.63		96.54	98.64					9656455	9864191	9652399	9862811	9654427	9863501
F902	96.18	98.56		96.39	98.71		96.29	98.63					9617966	9856275	9639219	9870703	9.62859e+06	9863489
DK105	96.63	98.86		95.90	98.41		96.26	98.63					9663084	9886294	9589638	9840649	9626361	9.86347e+06
1G0895-DH101	96.16	98.65		96.46	98.61		96.31	98.63					9615735	9865054	9645744	9861054	9.63074e+06	9863054
KWS0075	96.13	98.85		95.59	98.41		95.86	98.63					9612868	9884779	9559454	9840730	9586161	9.86275e+06
KWS0078	96.45	98.90		95.57	98.34		96.01	98.62					9644646	9890187	9556508	9833815	9600577	9862001
LH160	96.55	98.73		96.34	98.50		96.45	98.61					9654793	9872596	9634451	9850396	9644622	9861496
FC24	96.10	98.50		96.54	98.72		96.32	98.61					9610067	9850167	9654010	9872200	9.63204e+06	9.86118e+06
KWS0029	96.30	98.97		95.29	98.25		95.79	98.61					9630199	9897158	9528781	9824979	9579490	9.86107e+06
FV324	96.30	98.55		97.02	98.67		96.66	98.61					9629938	9855428	9701735	9866668	9.66584e+06	9861048
KWS0004	96.02	98.66		96.03	98.56		96.02	98.61					9602053	9866162	9602883	9855538	9602468	9860850
F283	95.92	98.60		96.26	98.61		96.09	98.60					9592117	9859663	9625518	9861282	9.60882e+06	9.86047e+06
KWS0094	96.03	98.41		96.31	98.80		96.17	98.60					9603470	9841046	9630887	9879881	9.61718e+06	9.86046e+06
FC13	96.47	98.63		96.25	98.58		96.36	98.60					9646600	9862611	9624916	9858304	9635758	9.86046e+06
KWS0014	96.22	98.94		95.31	98.27		95.77	98.60					9622413	9893672	9531043	9826850	9576728	9860261
FV69A	96.34	98.56		96.47	98.60		96.41	98.58					9634482	9856112	9647322	9860452	9640902	9858282
FV79	96.28	98.54		96.42	98.62		96.35	98.58					9628097	9853702	9642034	9862356	9.63507e+06	9858029
CO255	96.11	98.65		96.00	98.50		96.05	98.58					9610881	9865396	9600068	9849924	9.60547e+06	9857660
W401	95.81	98.45		96.45	98.69		96.13	98.57					9581367	9845265	9644784	9868913	9.61308e+06	9857089
Oh43	95.52	98.18		96.89	98.96		96.20	98.57					9551707	9817917	9688636	9896201	9.62017e+06	9857059
KWS0028	96.46	99.02		95.15	98.12		95.80	98.57					9646030	9902044	9514673	9812043	9.58035e+06	9.85704e+06
ML606	95.60	98.28		96.59	98.83		96.09	98.56					9560079	9828423	9658501	9882842	9609290	9.85563e+06
1G0896-DH212	96.01	98.50		96.36	98.60		96.18	98.55					9600587	9850493	9635655	9860257	9618121	9855375
D171	95.46	98.27		96.59	98.82		96.03	98.55					9545664	9826973	9659428	9882240	9602546	9.85461e+06
F03802	95.86	98.42		96.49	98.67		96.17	98.55					9585765	9841714	9648787	9867465	9617276	9.85459e+06
CH10	95.91	98.48		96.32	98.60		96.12	98.54					9591026	9848327	9632222	9859606	9611624	9.85397e+06
UH007	95.67	98.37		96.42	98.71		96.04	98.54					9567050	9836860	9641724	9870785	9604387	9.85382e+06
K55	96.49	98.62		96.17	98.45		96.33	98.53					9648979	9861552	9617479	9845303	9633229	9.85343e+06
KWS0079	95.99	98.86		95.04	98.17		95.52	98.52					9599431	9886310	9504308	9817315	9.55187e+06	9.85181e+06
KWS0010	95.93	98.51		95.94	98.52		95.94	98.52					9593143	9851275	9594324	9852137	9.59373e+06	9851706
Il14H	95.98	98.37		96.53	98.66		96.25	98.51					9597525	9836860	9653115	9865789	9625320	9.85132e+06
D142	95.85	98.36		96.61	98.66		96.23	98.51					9585293	9835736	9661056	9866212	9.62317e+06	9850974
F7	96.27	98.82		95.41	98.18		95.84	98.50					9627462	9882434	9540773	9817998	9.58412e+06	9850216
F48	96.05	98.41		96.54	98.59		96.30	98.50					9605197	9841453	9654482	9858825	9.62984e+06	9850139
FV226	96.28	98.71		95.40	98.27		95.84	98.49					9627934	9871244	9540464	9827290	9584199	9849267
KWS0081	96.12	98.92		94.88	98.05		95.50	98.49					9612086	9892451	9488150	9804655	9550118	9848553
LH93	95.65	98.39		96.26	98.58		95.95	98.48					9565112	9839254	9625664	9857669	9595388	9.84846e+06
FV1	95.43	98.11		96.54	98.85		95.98	98.48					9542520	9811272	9654059	9884941	9.59829e+06	9.84811e+06
CR1Ht	96.22	98.47		96.32	98.48		96.27	98.47					9621761	9847105	9631587	9847516	9626674	9.84731e+06
Fv310	95.64	98.30		96.31	98.65		95.98	98.47					9564135	9829824	9631489	9864569	9597812	9.8472e+06
Z15	96.37	98.59		96.11	98.35		96.24	98.47					9637186	9858979	9610922	9835263	9624054	9847121
F41	96.29	98.53		95.87	98.40		96.08	98.46					9628765	9852936	9586530	9839656	9.60765e+06	9846296
FV10	96.08	98.51		95.81	98.40		95.95	98.46					9608405	9851242	9580949	9840128	9594677	9845685
UH250	95.19	98.05		96.63	98.84		95.91	98.45					9519278	9804952	9663024	9884225	9591151	9.84459e+06
FV65	96.27	98.51		95.75	98.37		96.01	98.44					9626566	9850802	9575449	9836630	9.60101e+06	9843716
EM1349	96.04	98.29		96.61	98.58		96.32	98.43					9604154	9828895	9660584	9857897	9632369	9843396
FC25	95.51	98.18		96.60	98.66		96.06	98.42					9551137	9817868	9660096	9866196	9.60562e+06	9842032
F922	95.85	98.27		96.38	98.57		96.11	98.42					9584592	9827185	9637803	9856758	9.6112e+06	9.84197e+06
1G0897-DH203	95.69	98.34		96.29	98.49		95.99	98.41					9569477	9833765	9628593	9848736	9599035	9.84125e+06
UH009	95.43	98.11		96.49	98.71		95.96	98.41					9543139	9811060	9649177	9871403	9596158	9.84123e+06
F492	95.96	98.45		96.08	98.37		96.02	98.41					9596385	9844629	9607944	9837476	9.60216e+06	9.84105e+06
F564	95.73	98.34		95.67	98.44		95.70	98.39					9572588	9833521	9566857	9844375	9.56972e+06	9838948
B97	95.91	98.30		96.27	98.47		96.09	98.38					9590831	9829807	9627145	9846686	9608988	9.83825e+06
KWS0008	95.57	98.38		95.56	98.35		95.56	98.37					9556658	9838261	9555890	9835100	9556274	9.83668e+06
PA91	95.34	98.13		96.30	98.61		95.82	98.37					9533904	9812526	9630399	9860745	9.58215e+06	9.83664e+06
Mo18W	96.04	98.21		96.50	98.49		96.27	98.35					9603698	9821370	9649681	9848850	9.62669e+06	9835110
EP42	95.58	98.20		96.24	98.49		95.91	98.35					9558401	9820165	9623907	9849078	9591154	9.83462e+06
KWS0025	96.41	99.01		94.57	97.67		95.49	98.34					9641486	9900855	9456973	9767149	9.54923e+06	9834002
KWS0007	95.90	98.48		95.72	98.17		95.81	98.33					9589870	9848392	9571983	9817201	9.58093e+06	9.8328e+06
KWS0071	95.35	98.37		95.25	98.27		95.30	98.32					9535028	9837023	9525494	9827127	9530261	9832075
EC49A	95.33	98.05		96.45	98.58		95.89	98.32					9532715	9805082	9645272	9858076	9.58899e+06	9831579
1G0896-DH116	95.45	98.17		96.02	98.42		95.73	98.30					9544817	9816842	9601826	9842357	9.57332e+06	9.8296e+06
W22	95.62	98.36		95.60	98.23		95.61	98.29					9561919	9836176	9559812	9822522	9.56087e+06	9829349
Lo32	95.87	98.21		96.08	98.37		95.97	98.29					9587394	9820914	9607602	9836809	9597498	9.82886e+06
LH65	95.04	97.77		96.60	98.81		95.82	98.29					9504146	9776969	9659624	9880597	9581885	9828783
Fv113	95.70	98.25		96.03	98.31		95.86	98.28					9569656	9824563	9602721	9830756	9.58619e+06	9.82766e+06
FF0721H-7	96.08	98.57		95.40	97.98		95.74	98.27					9608275	9856780	9540481	9797870	9574378	9827325
KWS0045	96.28	98.45		95.53	98.08		95.91	98.27					9627625	9845004	9553400	9808268	9.59051e+06	9826636
FV70	95.98	98.40		95.18	98.06		95.58	98.23					9598404	9839531	9518188	9806462	9558296	9.823e+06
F353	95.80	98.50		95.12	97.96		95.46	98.23					9579510	9849972	9511549	9795543	9.54553e+06	9.82276e+06
F4	95.06	98.01		96.03	98.44		95.54	98.23					9505596	9801189	9602688	9844066	9554142	9.82263e+06
KWS0072	95.40	98.29		95.21	98.13		95.30	98.21					9539507	9829107	9520678	9813052	9.53009e+06	9.82108e+06
KWS_RD	95.66	98.30		95.38	98.08		95.52	98.19					9566399	9830296	9537665	9807910	9552032	9819103
KWS0023	95.97	98.76		94.62	97.62		95.29	98.19					9596548	9875674	9462440	9762023	9529494	9.81885e+06
KWS0083	96.88	99.32		93.88	97.05		95.38	98.18					9688412	9931607	9388208	9705006	9538310	9.81831e+06
M37W	95.62	98.06		96.04	98.27		95.83	98.17					9562310	9806206	9604332	9827192	9583321	9816699
NC350	95.63	98.09		95.93	98.22		95.78	98.16					9563076	9809366	9593478	9822376	9578277	9815871
1G0895-DH104	94.86	97.76		96.13	98.48		95.49	98.12					9485545	9775764	9612988	9848085	9.54927e+06	9.81192e+06
FC26	94.85	97.64		96.13	98.58		95.49	98.11					9485171	9764281	9612663	9857979	9548917	9811130
HP301	95.85	98.27		95.42	97.85		95.63	98.06					9584543	9827364	9541620	9785113	9.56308e+06	9.80624e+06
Fv230	95.46	98.05		95.59	98.07		95.53	98.06					9546039	9804936	9558982	9807308	9.55251e+06	9806122
CML69	95.50	97.91		96.04	98.19		95.77	98.05					9549655	9791465	9603567	9819365	9576611	9805415
M162W	94.89	97.57		96.40	98.51		95.64	98.04					9489373	9756544	9639560	9850510	9.56447e+06	9803527
D09	95.81	98.42		94.82	97.64		95.32	98.03					9580699	9842333	9482406	9763650	9.53155e+06	9.80299e+06
1G0897-DH102	94.60	97.54		96.33	98.52		95.46	98.03					9459696	9753873	9632694	9851567	9546195	9802720
CML247	95.56	97.88		96.12	98.14		95.84	98.01					9556414	9787654	9612077	9813572	9.58425e+06	9800613
KWS0066	96.26	98.90		94.08	97.09		95.17	98.00					9626078	9890464	9407767	9708846	9.51692e+06	9799655
Ki11	95.47	97.93		95.47	98.05		95.47	97.99					9547195	9793306	9546501	9804818	9546848	9799062
CML333	95.58	97.94		95.64	97.97		95.61	97.95					9558483	9793795	9563977	9796682	9561230	9.79524e+06
F64	94.73	97.54		96.09	98.34		95.41	97.94					9473004	9754133	9609343	9833554	9.54117e+06	9.79384e+06
UH006	95.51	98.33		94.70	97.54		95.11	97.94					9551479	9832707	9470397	9754456	9510938	9.79358e+06
CML277	95.36	97.69		96.20	98.13		95.78	97.91					9536494	9769395	9620115	9813280	9.5783e+06	9.79134e+06
Ki3	95.39	97.88		95.45	97.92		95.42	97.90					9538774	9788045	9545395	9791963	9.54208e+06	9790004
EZ5	94.73	97.45		96.10	98.24		95.41	97.85					9473248	9745403	9609539	9823791	9.54139e+06	9784597
1G0895-DH109	94.42	97.35		95.96	98.34		95.19	97.84					9442398	9735223	9595642	9833652	9519020	9.78444e+06
F748	95.79	97.85		95.73	97.83		95.76	97.84					9579103	9784787	9573187	9783453	9576145	9784120
KWS0019	95.03	97.99		94.71	97.64		94.87	97.82					9503381	9799300	9470560	9764480	9.48697e+06	9781890
Lo11	94.31	97.12		96.33	98.47		95.32	97.80					9431127	9712469	9633068	9847141	9.5321e+06	9779805
CML228	95.24	97.53		95.97	97.94		95.61	97.74					9523855	9753482	9597416	9794274	9.56064e+06	9773878
NC358	94.63	97.26		95.90	98.20		95.27	97.73					9463394	9725532	9589850	9820228	9526622	9772880
Ms71	94.46	97.05		96.02	98.32		95.24	97.69					9446112	9705156	9602444	9832432	9524278	9768794
1G0897-DH135	95.26	98.19		94.25	97.13		94.75	97.66					9525842	9818927	9424836	9712507	9475339	9765717
1G0896-DH102	95.66	98.42		93.96	96.87		94.81	97.65					9565503	9842105	9395872	9687009	9.48069e+06	9764557
D06	94.73	97.38		95.53	97.85		95.13	97.62					9473232	9738236	9552815	9784852	9.51302e+06	9761544
VA85	94.09	97.25		95.10	97.96		94.59	97.60					9408910	9724962	9509889	9795966	9.4594e+06	9760464
KWS0059	96.11	98.82		93.37	96.27		94.74	97.55					9611256	9881864	9336821	9627470	9.47404e+06	9754667
LO863	94.77	97.61		94.72	97.45		94.75	97.53					9477320	9761202	9472415	9744710	9.47487e+06	9752956
CML103	94.93	97.44		94.99	97.61		94.96	97.52					9493266	9743693	9499117	9760803	9.49619e+06	9752248
KWS0018	95.05	97.52		94.91	97.42		94.98	97.47					9505465	9751723	9490591	9742350	9498028	9.74704e+06
CML322	94.87	97.43		94.76	97.50		94.82	97.47					9486913	9743204	9476109	9750275	9481511	9.74674e+06
KWS0068	95.18	97.84		93.78	96.63		94.48	97.24					9517551	9784364	9378103	9663187	9447827	9.72378e+06
EP1	94.46	97.00		94.32	97.05		94.39	97.03					9446340	9700106	9431719	9705380	9.43903e+06	9702743
KWS0091	96.09	98.68		92.47	95.18		94.28	96.93					9609448	9868247	9246951	9518497	9.4282e+06	9693372
F252	94.50	97.24		93.77	96.53		94.13	96.88					9449826	9723756	9376573	9652887	9.4132e+06	9.68832e+06
EP44	94.77	97.45		93.62	96.31		94.20	96.88					9477450	9745045	9361701	9631359	9.41958e+06	9688202
B37	96.16	98.78		92.29	94.91		94.23	96.85					9615833	9877873	9229377	9491209	9422605	9684541
F353xUH304	95.08	96.60		94.86	96.51		94.97	96.55					9508300	9659729	9485595	9650625	9.49695e+06	9655177
CML52	94.20	96.61		94.01	96.41		94.11	96.51					9420459	9660722	9401242	9641220	9.41085e+06	9650971
UH007xF03802	94.70	96.24		94.72	96.26		94.71	96.25					9469518	9624009	9471862	9625664	9470690	9.62484e+06
UH007xF2	93.52	95.51		94.53	96.16		94.02	95.84					9351561	9550632	9453084	9616487	9.40232e+06	9.58356e+06
UH007xFF0721H-7	93.71	95.60		94.62	95.90		94.16	95.75					9370748	9559916	9461936	9590077	9416342	9.575e+06
UH007xDK105	93.68	95.72		93.76	95.69		93.72	95.71					9367930	9572409	9376036	9568761	9371983	9570585
F353xF98902	93.93	95.62		93.80	95.60		93.87	95.61					9392965	9562424	9380381	9560137	9386673	9.56128e+06
F353xF252	93.93	95.60		94.01	95.50		93.97	95.55					9392590	9560470	9401388	9549723	9396989	9.5551e+06
UH007xCH10	93.58	95.37		94.52	95.71		94.05	95.54					9358076	9537374	9452156	9570584	9405116	9553979
UH007xEP42	94.16	95.55		94.04	95.51		94.10	95.53					9415931	9555274	9403601	9550813	9409766	9.55304e+06
F353xF618	93.34	95.10		94.31	95.46		93.82	95.28					9333579	9509668	9431361	9545622	9382470	9527645
UH007xF283	93.34	95.18		93.35	95.10		93.34	95.14					9333644	9518137	9334738	9510117	9334191	9514127
F353xD09	93.13	94.94		93.60	95.26		93.36	95.10					9312518	9493803	9360057	9526438	9.33629e+06	9.51012e+06
F353xD06	93.62	95.10		93.46	95.04		93.54	95.07					9362180	9509537	9345738	9503673	9353959	9506605
UH007xEC49A	93.07	94.93		93.84	95.18		93.46	95.05					9306867	9493005	9384302	9517716	9.34558e+06	9.50536e+06
F353xUH250	93.25	94.90		93.75	95.17		93.50	95.03					9324718	9489552	9375206	9516935	9349962	9.50324e+06
KWS0087	93.11	94.99		93.03	94.96		93.07	94.97					9310776	9499032	9302910	9495879	9306843	9.49746e+06
F353xEC169	93.49	94.86		94.24	95.08		93.86	94.97					9348857	9485529	9423746	9507823	9.3863e+06	9496676
F353xW117	93.48	94.93		93.39	94.93		93.44	94.93					9347766	9492859	9339327	9493243	9.34355e+06	9493051
F353xMo17	93.01	94.88		93.16	94.97		93.09	94.92					9301035	9488135	9316400	9496563	9.30872e+06	9492349
UH007xF64	93.39	94.87		93.57	94.96		93.48	94.91					9338954	9487353	9357193	9495537	9.34807e+06	9491445
F353xUH007	93.80	94.89		93.42	94.68		93.61	94.78					9379999	9488656	9342191	9467712	9361095	9478184
UH007xEP44	92.60	94.41		93.23	94.69		92.92	94.55					9260430	9440688	9322664	9469291	9291547	9.45499e+06
UH007xF353	92.61	94.29		93.57	94.66		93.09	94.47					9260788	9428961	9356754	9465825	9308771	9447393
KWS0090	93.51	94.98		91.63	93.64		92.57	94.31					9351186	9497810	9163199	9363995	9.25719e+06	9.4309e+06
KWS0088	92.62	94.33		92.02	93.98		92.32	94.15					9261602	9433408	9202187	9397532	9.23189e+06	9415470
Tzi8	91.41	93.55		92.68	94.34		92.05	93.95					9140876	9355323	9268349	9434469	9.20461e+06	9394896
Teosinte	91.30	93.60		92.05	94.16		91.68	93.88					9130419	9360193	9205035	9415593	9167727	9387893
FV66	92.68	93.89		92.26	93.67		92.47	93.78					9268313	9388616	9226432	9367363	9.24737e+06	9.37799e+06
KWS0089	92.13	93.75		92.30	93.72		92.21	93.73					9212918	9374690	9229670	9372212	9221294	9373451
GID265285	89.88	92.09		90.26	92.37		90.07	92.23					8988144	9208764	9026060	9237432	9007102	9223098
UH007xLo11	89.92	92.17		90.00	92.24		89.96	92.20					8991890	9216794	9000447	9224008	8.99617e+06	9220401
Mean	95.77	98.18		95.82	98.13		95.80	98.15
Median	96.11	98.63		96.19	98.61		96.16	98.61					9.5772e+06	9.81784e+06	9.58185e+06	9.81305e+06	9.57952e+06	9.81545e+06
													9611256	9862611	9619041	9860745	9615581	9.86118e+06

## Sheet: Table S6
Table S6: Number and percentage of variants per category with and without inbred correction for new identified and MaizeSNP50 BeadChip variants, respectively, on the screening arrays and on the 600 k array.
		1.2 M SNPs (screening arrays)						616 k SNPs (600 k array)
SNP source	Categorya	without inbred cor			with inbred cor			without inbred cor			with inbred cor
		total number	[%]		total number	[%]		total number	[%]		total number	[%]
Variants identified by resequencing (this study)
	PHR	523806	46.28		685827	60.59		489904	85.87		527,219	92.41
	OTV	143407	12.67		47815	4.22		43327	7.59		43,327	7.59
	NoMinorHom	103664	9.16		22106	1.95		37315	6.54
	Other	344389	30.43		283750	25.07
	MonoHighResolution	13618	1.20		79988	7.07
	CallRateBelowThreshold	2976	0.26		12374	1.09
	Sum	1,131,860			1,131,860			570546			570,546
Illumina Maize SNP50 BeadChip variants
	PHR	54066	55.94		69347	71.75		33489	73.35		39,742	87.05
	OTV	14041	14.53		441	4.56		5418	11.87		2,647	5.80
	NoMinorHom	5816	6.02		1073	1.11		181	3.96		273	0.60
	Other	21263	22.00		18252	18.89		4701	10.30		2,576	5.64
	MonoHighResolution	1317	1.36		3135	3.24		212	0.46		387	0.85
	CallRateBelowThreshold	143	0.15		428	0.44		25	0.05		30	0.07
	Sum	96.646b			96.646			45655			45,655
a Categories according to SNPolisher: “PolyHighResolution (PHR)“: signals in all three, well separated genotype clusters, “Off-Target Variant (OTV)“: putative tri-allelic variants or unexpected variants in the flanking region of the target variant, “NoMinorHom“: one homozygous cluster without signals, “MonoHighResolution“: signals belonging to one cluster only, “CallRateBelowThreshold“: overlappi…
b On the screening arrays 48,322 Illumina Maize SNP50 SNPS were included with 2 probes and 2 SNPs with one probe each.

## Sheet: Table S7
Table S7: Annotation and prediction of variant effects for the 616,201 variants of the maize 600 k array. Predictions were obtained with SNPeff [65]. Multiple entries per variant are possible.
Effect type	Number of variants	%
All SNPs	616201	100
INTERGENIC	332098	53.8944
SPLICE_SITE_ACCEPTOR	220	0.0357026
SPLICE_SITE_DONOR	292	0.0473871
CODON_INSERTION	429	0.0696201
CODON_DELETION	508	0.0824406
CODON_CHANGE_PLUS_CODON_INSERTION	147	0.0238559
CODON_CHANGE_PLUS_CODON_DELETION	177	0.0287244
FRAME_SHIFT	950	0.15417
START_GAINED	3067	0.497727
START_LOST	85	0.0137942
STOP_GAINED	480	0.0778967
STOP_LOST	165	0.026777
SYNONYMOUS_START	1	0.000162285
SYNONYMOUS_CODING	67147	10.8969
SYNONYMOUS_STOP	126	0.0204479
NON_SYNONYMOUS_START	18	0.00292112
NON_SYNONYMOUS_CODING	49077	7.96445
NON_SYNONYMOUS_STOP	0	0
UPSTREAM	145915	23.6798
DOWNSTREAM	175435	28.4704
UTR_5_PRIME	12251	1.98815
UTR_3_PRIME	37497	6.08519
INTRON	140356	22.7776

## Sheet: Table S8
Table S8: Overview of replicates included in the validation panel and corresponding percentage of genotype call concordance calculcated from 570 k SNPs (omitting variants with flanking OTVs).
Sample name	Replication type	Genotype call concordance [%]
B37 (samples 1 and 2)	technical	99.84
B37 (samples 1 and 3)	technical	98.99
B37 (samples 2 and 3)	technical	98.97
B37 (samples 1, 2, 3)	technical	98.92
B73	biologicala (N=2)	99.84
Mo17	biologicala (N=2)	99.76
OH43	biologicala (N=2)	99.81
DK105	pool vs. single plantb	99.51
EP1	pool vs. single plantb	97.73
a All biological replicates were from different seed sources.
b Pooled DNA from 8-10 plants versus DNA from a single plant.
